# Supplementary material for: Semantic Expectation Effects on Object Detection: Using Figure Assignment to Elucidate Mechanisms
Source: Vision (Basel). 2022 Mar 21;6(1):19. doi: 10.3390/vision6010019 (PMC8953613; doi:10.3390/vision6010019)
Supplement: Supplementary file 1 [file vision-06-00019-s001.zip]

Archive with 1 entries (1 files):
- vision-1541621-supplementary.pdf
